# Supplementary material for: The BK Channel Limits the Pro-Inflammatory Activity of Macrophages
Source: Cells. 2024 Feb 9;13(4):322. doi: 10.3390/cells13040322 (PMC10886595; doi:10.3390/cells13040322)
Supplement: Supplementary file 1 [file cells-13-00322-s001.zip]

Archive with 1 entries (1 files):
- cells-2837643-supplementary.pdf
